# Supplementary material for: Tethered agonist activated ADGRF1 structure and signalling analysis reveal basis for G protein coupling
Source: Nat Commun. 2023 Apr 29;14:2490. doi: 10.1038/s41467-023-38083-7 (PMC10148833; doi:10.1038/s41467-023-38083-7)
Supplement: Supplementary file 3 — Source Data [file 41467_2023_38083_MOESM3_ESM.xlsx]

## Sheet: Figure 1 - TF signalling
	Panel a
	Reporter	Receptor	n	mean	s.d.	P	summary
	CRE	EV	3	1.017	0.145248	-	-
	CRE	FL	3	11.0367	4.28066	0.0154521	*
	CRE	M-CTF	3	74.5667	36.5711	0.0252744	*
	CRE	MBP-CTF	3	754.667	38.4231	<0.0001	****
	NFAT	EV	3	1.26067	0.547687	-	-
	NFAT	FL	3	2.46	0.95828	0.132966	ns
	NFAT	M-CTF	3	2.30333	0.369504	0.052255	ns
	NFAT	MBP-CTF	3	20.8333	11.3271	0.0403619	*
	SRF-RE	EV	3	1.38	0.334515	-	-
	SRF-RE	FL	3	8.19	3.51299	0.0287689	*
	SRF-RE	M-CTF	3	34.8667	12.1895	0.00892838	**
	SRF-RE	MBP-CTF	3	101	6.10246	<0.0001	****
	SRE	EV	3	1.71	0.622174	-	-
	SRE	FL	3	8.56667	6.47649	0.141997	ns
	SRE	M-CTF	3	46.9333	19.7242	0.0165491	*
	SRE	MBP-CTF	3	162.333	29.8719	0.000740334	***
	Panel b
	Reporter	Receptor	Gɑ	n	mean	s.d.	P	summary
	SRF-RE	EV	EV	2	1.019	0.0565685	-	-
	SRF-RE	FL	EV	2	0.61	0.00848528	0.00963878	**
	SRF-RE	MBP-CTF	EV	2	0.993833	0.0440763	0.668862	ns
	SRF-RE	EV	Gs	2	0.954167	0.0238059	-	-
	SRF-RE	FL	Gs	2	0.805167	0.00966379	0.171884	ns
	SRF-RE	MBP-CTF	Gs	2	0.860667	0.0947523	0.31784	ns
	SRF-RE	EV	Gq	2	0.946333	0.119265	-	-
	SRF-RE	FL	Gq	2	23.0833	0.872098	0.00078958	***
	SRF-RE	MBP-CTF	Gq	2	110.683	1.43778	<0.0001	****
	SRF-RE	EV	G11	2	0.901	0.107952	-	-
	SRF-RE	FL	G11	2	1.46333	0.146135	0.048433	*
	SRF-RE	MBP-CTF	G11	2	59.8333	5.60971	0.00450158	**
	SRF-RE	EV	G16	2	1.02117	0.00164992	-	-
	SRF-RE	FL	G16	2	0.811	0.0438406	0.0896715	ns
	SRF-RE	MBP-CTF	G16	2	1.12333	0.0329983	0.329221	ns
	SRF-RE	EV	G12	2	7.4	0.424264	-	-
	SRF-RE	FL	G12	2	6.29	1.43307	0.403759	ns
	SRF-RE	MBP-CTF	G12	2	34.0167	4.54905	0.0144144	*
	SRF-RE	EV	G13	2	11.2483	0.304056	-	-
	SRF-RE	FL	G13	2	9.65833	0.822601	0.124365	ns
	SRF-RE	MBP-CTF	G13	2	54.857	0.787696	0.000187387	***
	CRE	EV	EV	2	1	0	-	-
	CRE	FL	EV	2	1.22043	0.388109	0.50613	ns
	CRE	MBP-CTF	EV	2	1.9078	1.17069	0.38721	ns
	CRE	EV	Gs	2	1.85642	0.857609	-	-
	CRE	FL	Gs	2	6.63679	6.99582	0.438686	ns
	CRE	MBP-CTF	Gs	2	41.242	11.2317	0.0385495	*
	CRE	EV	Gq	2	1.51383	0.655958	-	-
	CRE	FL	Gq	2	2.55695	0.688649	0.261	ns
	CRE	MBP-CTF	Gq	2	7.72817	1.60065	0.0366279	*
	CRE	EV	G11	2	1.66151	0.75167	-	-
	CRE	FL	G11	2	1.50739	0.519562	0.833677	ns
	CRE	MBP-CTF	G11	2	4.39064	0.66558	0.06149	ns
	CRE	EV	G16	2	1.65417	0.797856	-	-
	CRE	FL	G16	2	1.40185	0.483448	0.738911	ns
	CRE	MBP-CTF	G16	2	1.78513	0.884068	0.89068	ns
	CRE	EV	G12	2	2.34435	1.39207	-	-
	CRE	FL	G12	2	2.29699	1.22611	0.9744	ns
	CRE	MBP-CTF	G12	2	3.83852	2.10508	0.490544	ns
	CRE	EV	G13	2	2.43774	0.718058	-	-
	CRE	FL	G13	2	2.68406	0.910832	0.792265	ns
	CRE	MBP-CTF	G13	2	3.1377	1.5241	0.61633	ns
	NFAT	EV	EV	2	1	0	-	-
	NFAT	FL	EV	2	0.966492	0.0508064	0.449437	ns
	NFAT	MBP-CTF	EV	2	1.29667	0.0328355	0.00606945	**
	NFAT	EV	Gs	2	1.71844	0.366076	-	-
	NFAT	FL	Gs	2	1.43841	0.0118957	0.392631	ns
	NFAT	MBP-CTF	Gs	2	1.73423	0.156004	0.960354	ns
	NFAT	EV	Gq	2	1.44605	0.31533	-	-
	NFAT	FL	Gq	2	3.02124	0.55612	0.0734065	ns
	NFAT	MBP-CTF	Gq	2	23.783	5.25666	0.0266836	*
	NFAT	EV	G11	2	1.68928	0.135552	-	-
	NFAT	FL	G11	2	1.78928	0.152002	0.559274	ns
	NFAT	MBP-CTF	G11	2	10.8768	1.59193	0.0147858	*
	NFAT	EV	G16	2	1.33667	0.124931	-	-
	NFAT	FL	G16	2	1.41709	0.0141693	0.4612	ns
	NFAT	MBP-CTF	G16	2	1.4853	0.063219	0.272128	ns
	NFAT	EV	G12	2	1.65573	0.799903	-	-
	NFAT	FL	G12	2	1.76583	0.724391	0.898501	ns
	NFAT	MBP-CTF	G12	2	3.15157	1.9542	0.421947	ns
	NFAT	EV	G13	2	1.17274	1.24444	-	-
	NFAT	FL	G13	2	1.00144	1.28321	0.904606	ns
	NFAT	MBP-CTF	G13	2	1.99671	2.59027	0.724376	ns

## Sheet: Figure 2 - TRUPATH
	TRUPATH Gɑ	construct	average	s.d.	n	P	summary
	Gs	EV	0	0	3	-	-
	Gs	FL	-0.02694	0.05126	3	0.414136	ns
	Gs	M-CTF	-0.1273	0.04549	3	0.00836878	**
	Gs	MBP-CTF	-0.1469	0.03388	3	0.0016811	**
	Gs	MBP-CTF-ΔTA	-0.05235	0.06572	3	0.239832	ns
	Gq	EV	0	0	3	-	-
	Gq	FL	-0.00721	0.08312	3	0.887854	ns
	Gq	M-CTF	-0.07886	0.02058	3	0.0026737	**
	Gq	MBP-CTF	-0.2637	0.1047	3	0.0120365	*
	Gq	MBP-CTF-ΔTA	0.1336	0.1425	3	0.179669	ns
	Gi	EV	0	0	3	-	-
	Gi	FL	-0.03432	0.0111	3	0.00586815	**
	Gi	M-CTF	-0.05383	0.009396	3	0.000579075	***
	Gi	MBP-CTF	-0.1457	0.02537	3	0.000573574	***
	Gi	MBP-CTF-ΔTA	-0.02732	0.01528	3	0.0363065	*
	G13	EV	0	0	3	-	-
	G13	FL	-0.1628	0.02909	3	0.00063341	***
	G13	M-CTF	-0.1029	0.01951	3	0.000798502	***
	G13	MBP-CTF	-0.3203	0.02969	3	<0.0001	****
	G13	MBP-CTF-ΔTA	-0.1549	0.04584	3	0.00424819	**

## Sheet: Figure 3 - SEC
	Coomassie SEC chromatogram

## Sheet: Figure 5 data - TA mutation
	Panel b	[F(17, 36) = 11.90, P<0.0001]									[F(17, 36) = 23.87, P<0.0001]
	Reporter	construct	average	s.d.	n	95.00% CI of diff.	P	summary		Reporter	construct	average	s.d.	n	95.00% CI of diff.	P	summary
	NFAT	EV	1.14477	0.095426	3	-	-	-		CRE	EV	0.986333	0.0626906	3	-	-	-
	NFAT	FL	17.3655	3.26595	3	12.61 to 51.95	0.0003	***		CRE	FL	101.911	23.4625	3	292.6 to 641.2	<0.0001	****
	NFAT	CTF	33.4272	6.31665	3	-3.609 to 35.73	0.1668	ns		CRE	CTF	467.889	33.2705	3	191.7 to 540.3	<0.0001	****
	NFAT	T567A	35.5045	7.57176	3	-21.75 to 17.59	0.9996	ns		CRE	T567A	508.556	56.2389	3	-214.9 to 133.6	0.9989	ns
	NFAT	S568A	37.0325	2.4605	3	-23.28 to 16.07	0.9992	ns		CRE	S568A	443.444	87.8574	3	-149.8 to 198.7	0.9994	ns
	NFAT	F569A	1.74991	0.106789	3	12.01 to 51.35	0.0004	***		CRE	F569A	1.00433	0.14365	3	292.6 to 641.2	<0.0001	****
	NFAT	S570A	49.4482	8.78557	3	-35.69 to 3.650	0.1689	ns		CRE	S570A	391.778	77.8705	3	-98.17 to 250.4	0.8527	ns
	NFAT	I571A	43.6912	8.62872	3	-29.93 to 9.407	0.6797	ns		CRE	I571A	372.333	83.3793	3	-78.73 to 269.8	0.6208	ns
	NFAT	L572A	23.4332	8.60263	3	-9.677 to 29.66	0.7099	ns		CRE	L572A	49.0111	22.0678	3	244.6 to 593.2	<0.0001	****
	NFAT	M573A	58.2072	13.4346	3	-44.45 to -5.109	0.0068	**		CRE	M573A	250.556	82.0531	3	43.05 to 391.6	0.0075	**
	NFAT	S574A	34.7247	5.28019	3	-20.97 to 18.37	0.9997	ns		CRE	S574A	552.333	116.711	3	-258.7 to 89.84	0.7603	ns
	NFAT	P575A	32.9789	4.77301	3	-19.22 to 20.12	>0.9999	ns		CRE	P575A	524.222	21.4329	3	-230.6 to 117.9	0.9805	ns
	NFAT	F576A	37.4814	6.45523	3	-23.73 to 15.62	0.9991	ns		CRE	F576A	508.222	81.4196	3	-214.6 to 133.9	0.9989	ns
	NFAT	V577A	39.7723	8.17733	3	-26.02 to 13.33	0.9809	ns		CRE	V577A	509.111	68.0076	3	-215.5 to 133.1	0.9959	ns
	NFAT	P578A	61.1916	12.8389	3	-47.44 to -8.094	0.0019	**		CRE	P578A	490.889	129.471	3	-197.3 to 151.3	0.9994	ns
	NFAT	S579A	37.8464	8.52848	3	-24.09 to 15.25	0.999	ns		CRE	S579A	539.889	66.9364	3	-246.3 to 102.3	0.8912	ns
	NFAT	T580A	33.0816	7.81051	3	-19.33 to 20.02	>0.9999	ns		CRE	T580A	469	52.2047	3	-175.4 to 173.2	>0.9999	ns
	NFAT	I581A	40.4486	12.8344	3	-26.69 to 12.65	0.9575	ns		CRE	I581A	541.444	87.2559	3	-247.8 to 100.7	0.8774	ns
	Panel d	[F(8, 9) = 183.6, P<0.0001]								Panel f	[F(8, 9) = 9.806, P<0.0001]
	peptide	average	s.d.	n	95.00% CI of diff.	P	summary			Peptide	Concentration	average	s.d.	n	95.00% CI of diff.	P	summary
	EV	1.105	0.00830992	2	-	-	-			P12	100 µM	12.5724	4.51756	2	-15.89 to -5.493	0.0005	***
	CTF	33.2099	3.31429	2	-36.19 to -28.01	<0.0001	****			P3'A	100 µM	1.9721	0.18592	2	-5.289 to 5.107	>0.9999	ns
	A	1.89876	0.0843663	2	-4.879 to 3.299	0.9853	ns			P6'A	100 µM	1.89027	0.165665	2	-5.207 to 5.189	>0.9999	ns
	L	24.4833	0.443915	2	-27.46 to -19.28	<0.0001	****			P7'A	100 µM	3.64168	1.38153	2	-6.958 to 3.438	0.8165	ns
	M	4.12346	1.6638	2	-7.099 to 1.079	0.1795	ns			P12	10 µM	1.97944	0.242531	2	-5.296 to 5.100	>0.9999	ns
	D	1.96751	0.0161892	2	-4.949 to 3.229	0.9765	ns			P3'A	10 µM	1.74548	0.247051	2	-5.062 to 5.334	0.9999	ns
	E	2.03577	0.309209	2	-5.019 to 3.159	0.965	ns			P6'A	10 µM	1.91482	0.345456	2	-5.232 to 5.165	>0.9999	ns
	K	1.86901	0.308236	2	-4.849 to 3.329	0.9885	ns			P7'A	10 µM	2.05979	0.420001	2	-5.377 to 5.020	0.9999	ns
	R	1.96248	0.139904	2	-4.939 to 3.239	0.9779	ns			DMSO	-	1.88139	0.174937	2	-	-	-

## Sheet: Figure 5 w.b. - TA mutation
	Panel c															Panel e									Panel f
	replicate 1		anti-FLAG								anti-GAPDH					replicate 1									replicate 1
																anti-FLAG				anti-GAPDH					anti-FLAG			anti-GAPDH
	replicate 2		anti-FLAG								anti-GAPDH														replicate 2
																replicate 1									anti-FLAG			anti-GAPDH
																anti-FLAG				anti-GAPDH
	replicate 3		anti-FLAG								anti-GAPDH														lane	contents
																									1	EV
																lane	contents								2	CTF
																1	EV								3	Dstalk
																2	CTF
																3	F567A
																4	F567L
																5	F567M
																6	F567D
																7	F567E
																8	F567K
																9	F567R
	lane	contents
	1	EV
	2	FL
	3	CTF
	4	T567A
	5	S568A
	6	F569A
	7	S570A
	8	I571A
	9	L572A
	10	M573A
	11	S574A
	12	P575A
	13	F576A
	14	V577A
	15	P578A
	16	S579A
	17	T580A
	18	I581A

## Sheet: Figure 6 data - BS mutation
	[F(30, 62) = 25.70, P<0.0001]									[F(30, 62) = 59.02, P<0.0001]
	reporter	construct	average	s.d.	n	95.00% CI of diff.	P	summary		reporter	construct	average	s.d.	n	95.00% CI of diff.	P	summary
	NFAT	EV	1.11554	0.119837	3	21.90 to 45.53	<0.0001	****		CRE	EV	0.9502	0.1404	3	408.0 to 673.4	<0.0001	****
	NFAT	FL	16.4555	2.12981	3	6.558 to 30.19	0.0003	***		CRE	FL	108.1	32.78	3	300.8 to 566.2	<0.0001	****
	NFAT	CTF	34.8286	0.154515	3	-	-	-		CRE	CTF	541.7	37.91	3	-	-	-
	NFAT	F582A	34.8348	1.86917	3	-11.82 to 11.81	>0.9999	ns		CRE	F582A	517.9	49.79	3	-109.0 to 156.4	0.9993	ns
	NFAT	V585A	36.9652	7.12239	3	-13.95 to 9.679	0.9992	ns		CRE	V585A	547.2	71.24	3	-138.2 to 127.1	0.9999	ns
	NFAT	K586A	36.2896	5.04426	3	-13.28 to 10.35	0.9995	ns		CRE	K586A	543.7	29.18	3	-134.8 to 130.6	>0.9999	ns
	NFAT	T589A	19.5231	3.80353	3	3.490 to 27.12	0.0036	**		CRE	T589A	42.37	6.505	3	366.6 to 632.0	<0.0001	****
	NFAT	Y590A	41.6646	3.64394	3	-18.65 to 4.979	0.6406	ns		CRE	Y590A	596.7	72.45	3	-187.7 to 77.69	0.9535	ns
	NFAT	L593A	20.41	3.92	3	2.603 to 26.23	0.0073	**		CRE	L593A	20.41	3.92	3	388.6 to 654.0	<0.0001	****
	NFAT	L634A	36.7416	3.01002	3	-13.73 to 9.902	0.9993	ns		CRE	L634A	530.8	74.79	3	-121.8 to 143.6	0.9997	ns
	NFAT	D638A	6.11955	0.308566	3	16.89 to 40.52	<0.0001	****		CRE	D638A	3.839	0.3497	3	405.1 to 670.5	<0.0001	****
	NFAT	F641A	47.816	5.52215	3	-24.80 to -1.172	0.0219	*		CRE	F641A	407.3	112.3	3	1.680 to 267.1	0.0452	*
	NFAT	Y668A	24.8385	5.27007	3	-1.825 to 21.81	0.1546	ns		CRE	Y668A	48.79	9.95	3	360.2 to 625.6	<0.0001	****
	NFAT	F672A	49.7349	3.26039	3	-26.72 to -3.091	0.0049	**		CRE	F672A	264.9	31.08	3	144.1 to 409.5	<0.0001	****
	NFAT	R729A	35.566	0.472948	3	-12.55 to 11.08	0.9997	ns		CRE	R729A	549.8	61.35	3	-140.8 to 124.6	0.9997	ns
	NFAT	W734A	16.1229	3.5707	3	6.890 to 30.52	0.0002	***		CRE	W734A	162	28.38	3	247.0 to 512.4	<0.0001	****
	NFAT	W737A	17.9922	5.63358	3	5.021 to 28.65	0.0009	***		CRE	W737A	66.66	9.594	3	342.3 to 607.7	<0.0001	****
	NFAT	L744A	35.6742	1.06153	3	-12.66 to 10.97	0.9997	ns		CRE	L744A	556.8	111.5	3	-147.8 to 117.6	0.9996	ns
	NFAT	F747A	40.747	7.10462	3	-17.73 to 5.897	0.8193	ns		CRE	F747A	114.3	24.34	3	294.7 to 560.0	<0.0001	****
	NFAT	V748A	35.7105	3.47353	3	-12.70 to 10.93	0.9997	ns		CRE	V748A	549.8	73.13	3	-140.8 to 124.5	0.9997	ns
	NFAT	W804A	13.481	4.6717	3	9.532 to 33.16	<0.0001	****		CRE	W804A	4.672	2.079	3	404.3 to 669.7	<0.0001	****
	NFAT	G807A	17.4024	5.07062	3	5.611 to 29.24	0.0006	***		CRE	G807A	82.8	25.38	3	326.2 to 591.6	<0.0001	****
	NFAT	I808A	33.2972	6.5874	3	-10.28 to 13.35	0.9995	ns		CRE	I808A	443.7	120.9	3	-34.74 to 230.6	0.2994	ns
	NFAT	T810A	25.3439	3.50382	3	-2.331 to 21.30	0.2039	ns		CRE	T810A	371.3	58.46	3	37.65 to 303.0	0.004	**
	NFAT	I811A	28.8818	4.73927	3	-5.868 to 17.76	0.8144	ns		CRE	I811A	481.5	46.43	3	-72.56 to 192.8	0.9056	ns
	NFAT	V812A	4.48922	0.867599	3	18.52 to 42.15	<0.0001	****		CRE	V812A	3.514	0.5251	3	405.5 to 670.8	<0.0001	****
	NFAT	S814A	10.9483	2.32259	3	12.07 to 35.70	<0.0001	****		CRE	S814A	203.2	48.01	3	205.8 to 471.2	<0.0001	****
	NFAT	H820A	48.5302	10.5664	3	-25.52 to -1.886	0.0129	*		CRE	H820A	124.6	52.74	3	284.3 to 549.7	<0.0001	****
	NFAT	F823A	9.07136	3.61882	3	13.94 to 37.57	<0.0001	****		CRE	F823A	9.079	2.947	3	399.9 to 665.3	<0.0001	****
	NFAT	N827A	14.3574	4.697	3	8.656 to 32.29	<0.0001	****		CRE	N827A	5.774	2.36	3	403.2 to 668.6	<0.0001	****
	NFAT	A828L	20.9641	8.80469	3	2.049 to 25.68	0.0113	*		CRE	A828L	24.05	4.155	3	384.9 to 650.3	<0.0001	****

## Sheet: Ext. data Figure 1
	Replicate 1		Replicate 1		Replicate 3
	Anti-FLAG
										lane	contents
										1	EV
										2	HA-GPR110 FL-FLAG
										3	GPR110 M-CTF-FLAG
										4	HA-MBP-TEV-GPR110 CTF-FLAG
										5	HA-MBP-ΔTA-TEV-GPR110 CTF-FLAG
	Anti-GAPDH

## Sheet: Ext. data Figure 2
	Recruitment data								Coomassie
	Panel a
																		lane	contents
	[F(3, 8) = 7.66, P<0.0097]																	1	CTF-miniGs
																		2	CTF-miniGs/q
	miniG	construct	average	s.d.	n	P	summary											3	CTF-miniGo
	Gs	FL	2.61667e+06	530031	3	-	-
	Gs	FL CΔ5	4960000	1.05447e+06	3	0.1251	ns
	Gs	CTF	7.55333e+06	2.14556e+06	3	0.0037	**
	Gs	CTF CΔ5	5.49333e+06	670025	3	0.0584	ns
	[F(3, 8) = 1311, P<0.0001]
	miniG	construct	average	s.d.	n	P	summary
	Gs/q	FL	4.12667e+06	408085	3	-	-
	Gs/q	FL CΔ5	4530000	149332	3	0.2253	ns
	Gs/q	CTF	15700000	200000	3	<0.0001	****
	Gs/q	CTF CΔ5	5.08333e+06	235443	3	0.0059	**
	[F(3, 8) = 113.1, P<0.0001]
	miniG	construct	average	s.d.	n	P	summary
	Go	FL	2540000	157162	3	-	-
	Go	FL CΔ5	1.87667e+06	290918	3	0.597	ns
	Go	CTF	1.20333e+07	1.41892e+06	3	<0.0001	****
	Go	CTF CΔ5	5.56333e+06	402534	3	0.0031	**
	[F(3, 8) = 1.071, P<0.41]
	miniG	construct	average	s.d.	n	P	summary
	G12	FL	2730000	589661	3	-	-
	G12	FL CΔ5	2.99333e+06	832606	3	0.9516	ns
	G12	CTF	3.78333e+06	794313	3	0.2886	ns
	G12	CTF CΔ5	3.38667e+06	840079	3	0.6168	ns
	Panel b whole cells
	miniG	construct	average	s.d.	n	P	summary
	Gs	FL	860667	217523	3	-	-
	Gs	CTF	3.84333e+06	378726	3	0.0003	***
	Gs/q	FL	1.03667e+06	237692	3	-	-
	Gs/q	CTF	20400000	264575	3	<0.0001	****
	Go	FL	211667	54638.2	3	-	-
	Go	CTF	10190000	1.98325e+06	3	0.001	**
	Panel b solubilised cells
	miniG	construct	average	s.d.	n	P	summary
	Gs	FL	77700	5798.28	2	-	-
	Gs	CTF	208000	7071.07	2	0.0009	***
	Gs/q	FL	501000	1414.21	2	-	-
	Gs/q	CTF	27950000	636396	2	0.0003	***
	Go	FL	41300	424.264	2	-	-
	Go	CTF	628500	707.107	2	<0.0001	****

## Sheet: Ext. data Figure 8
	anti-GPR110 C-terminal antibody								anti-beta-tubulin
																	lane	contents
																	1	EV
																	2	FL
																	3	CTF
																	4	T567A
																	5	S568A
																	6	F569A
																	7	S570A
																	8	I571A
																	9	L572A
																	10	M573A
																	11	S574A
																	12	P575A
																	13	F576A
																	14	V577A
																	15	P578A
																	16	S579A
																	17	T580A
																	18	I581A

## Sheet: Ext. data Figure 9
	Replicate 1 set 1														Replicate 2 set 1
																											set 1			set 2
	Anti-FLAG						Anti-GAPDH								Anti-FLAG						Anti-GAPDH
																											lane	construct		lane	construct
																											1	EV		1	CTF
																											2	FL		2	W804A
																											3	CTF		3	G807A
																											4	F582A		4	I808A
																											5	V585A		5	T810A
																											6	K586A		6	I811A
																											7	T589A		7	V812A
																											8	Y590A		8	S814A
																											9	L593A		9	H820A
																											10	L634A		10	F823A
																											11	D638A		11	N827A
																											12	F641A		12	A828L
																											13	Y668A
																											14	F672A
	Replicate 1 set 2														Replicate 2 set 2												15	R729A
																											16	W734A
	Anti-FLAG						Anti-GAPDH								Anti-FLAG						Anti-GAPDH						17	W737A
																											18	L744A
																											19	F747A
